# Supplementary material for: Does Early Orthodontic Treatment in Mixed Dentition Improve Long-Term Outcomes? A Systematic Review and Meta-Analysis
Source: Medicina (Kaunas). 2025 Oct 16;61(10):1854. doi: 10.3390/medicina61101854 (PMC12565956; doi:10.3390/medicina61101854)
Supplement: Supplementary file 1 [file medicina-61-01854-s001.zip]

Archive with 3 entries (3 files):
- Search strategy-Supplementary File.pdf
- Table S1-Supplementary File.pdf
- Table S2-Supplementary File.pdf
